# Supplementary material for: YAP1 overexpression contributes to the development of enzalutamide resistance by induction of cancer stemness and lipid metabolism in prostate cancer
Source: Oncogene. 2021 Mar 4;40(13):2407–21. doi: 10.1038/s41388-021-01718-4 (PMC8016667; doi:10.1038/s41388-021-01718-4)
Supplement: Supplementary file 4 — Supplementary table 1 [file 41388_2021_1718_MOESM4_ESM.xlsx]

## Sheet: 工作表1
Supplementary table 5: GSEA analysis in GSE51873 public dataset
Gene Set Name	# Genes in Gene Set (K)	# Genes in Overlap (k)	k/K	p-value	FDR q-value
RAF_UP.V1_UP	196	22	0.1122	1.47e-09	2.77e-07
MEK_UP.V1_UP	196	21	0.1071	7.95e-09	5.23e-07
MTOR_UP.V1_UP	170	16	0.0941	2.65e-06	1.39e-05
PRC1_BMI_UP.V1_UP	190	16	0.0842	1.1e-05	4.6e-05
PRC2_EZH2_UP.V1_UP	195	15	0.0769	5.87e-05	0.000198
AKT_UP.V1_UP	172	13	0.0756	0.000213	0.000591
YAP_CONSERVED_SIGNATURE	57	6	0.1053	0.00207	0.0047
