# Supplementary material for: YAP1 overexpression contributes to the development of enzalutamide resistance by induction of cancer stemness and lipid metabolism in prostate cancer
Source: Oncogene. 2021 Mar 4;40(13):2407–21. doi: 10.1038/s41388-021-01718-4 (PMC8016667; doi:10.1038/s41388-021-01718-4)
Supplement: Supplementary file 5 — Supplementary table 2 [file 41388_2021_1718_MOESM5_ESM.xlsx]

## Sheet: 工作表1
Order	Map folders	pValue	FDR	Ratio
1	Cell differentiation	3.786e-18	8.203e-17	71/1428
2	Prostatic Neoplasms	1.948e-17	3.165e-16	62/1136
3	Cell cycle and its regulation	2.469e-13	1.459e-12	45/771
4	Tissue remodeling and wound repair	8.139e-12	3.307e-11	40/686
5	Apoptosis	9.36e-12	3.579e-11	61/1455
6	Vascular development (Angiogenesis)	2.525e-11	9.117e-11	38/647
7	Pancreatic Neoplasms	1.245e-10	4.26e-10	57/1380
8	Mitogenic signaling	2.217e-09	6.55e-09	37/720
9	Stem cells	3.211e-07	6.733e-07	21/328
10	Androgen signaling	0.0007043	0.00109	12/226
11	Neurotransmission	0.06769	0.08462	23/933
12	Nuclear receptor signaling	0.1646	0.191	15/637
13	Energy metabolism and its regulation	0.2404	0.2741	24/1154
