# Supplementary material for: YAP1 overexpression contributes to the development of enzalutamide resistance by induction of cancer stemness and lipid metabolism in prostate cancer
Source: Oncogene. 2021 Mar 4;40(13):2407–21. doi: 10.1038/s41388-021-01718-4 (PMC8016667; doi:10.1038/s41388-021-01718-4)
Supplement: Supplementary file 6 — Supplementary table 3 [file 41388_2021_1718_MOESM6_ESM.xlsx]

## Sheet: 工作表1
Supplementary table 1: PCa patient information
number	sample collection date	case number	receive drug peroid	response	Note
1	2018-12-18	10136058	6 months	sensitive
2	2018-12-18	17584598	12 months	sensitive
3	2018-12-18	6781229	12 months	sensitive
4	2019-03-21	10136058	9 months	Resistance	PSA raising_5.44 increase 50%
5	2019-01-18	3822086	9 months	Resistance	PSA 12.5--> 1.33(2018/0808)-->3.03
6	2019-01-30	11737467	6 months	Resistance	PSA>1000
