# Supplementary material for: YAP1 overexpression contributes to the development of enzalutamide resistance by induction of cancer stemness and lipid metabolism in prostate cancer
Source: Oncogene. 2021 Mar 4;40(13):2407–21. doi: 10.1038/s41388-021-01718-4 (PMC8016667; doi:10.1038/s41388-021-01718-4)
Supplement: Supplementary file 7 — Supplementary table 4 [file 41388_2021_1718_MOESM7_ESM.xlsx]

## Sheet: 工作表1
Supplementary Table 2: Primer list
Primer Name	F	R
YAP1_realtime primer	AGAGGCTGCGGCTGAAAC	TTGCTGTGCTGGGATTGATA
COUP-TFII_realtime primer	CCTCAACTGCCACTCGTACCT	TCGCAAATGTTCTCGATACCC
CTGF_realtime primer	GGAGTGGGTGTGTGACGAG	CCAGGCAGTTGGCTCTAATC
CCND1_realtime primer	GCCCTCGGTGTCCTACTTC	GACCTCCTCCTCGCACTTC
BIRC2_realtime primer	TTTGTTGTGATGGTGGCTTG	ACTCTTGGCCTTTCATTCGT
LATS1_realtime primer	GGAATGCAGAATGGTACTGG	CAGAGGATATGGAGGTGGTG
LATS2_realtime primer	GACAAAGGCGGAAAGGATAA	TAAAGGCGTATGGCGAGTAG
BMI1_realtime primer	ATGGACTGACAAATGCTGGA	GGCAAACAAGAAGAGGTGGA
SOX9_realtime primer	GAGGAAGTCGGTGAAGAACG	GAGGAGGAGTGTGGCGAGT
CD44_realtime primer	GCAAACACAACCTCTGGTCCT	TTCTTCTGCCCACACCTTCT
CD133_realtime primer	TGAATAGCAACCCTGAACTGA	GGATTGATAGCCCTGTTGGA
SULF2_realtime primer	AGCCCTCTCCAACCTCGT	GAGCGACTGCGGACATAG
CDK6_realtime primer	CGTGGTCAGGTTGTTTGATG	GTGGGCACTCCAGGCTCT
TGFBR2_realtime primer	GGATTGCTCACCTCCACAG	AAAGCCCAAAGTCACACAGG
PPARA _realtime primer	CCTTTCTTCCCACCTCGCTT	AGCAAACACACCCGTTAGGA
ACADM_realtime primer	TCACCGAACAGCAGAAAGAA	AGGGGGACTGGATATTCACC
SCD5_realtime primer	CTGGGGAGAGAGTCTGTGGA	GGGCTGATGTGCTTGTCATA
ELOVL7_realtime primer	GGACCAAAGCTCATGGAAAA	ATACCCCAGCCAGACATCAC
FADS1_realtime primer	TTTCCATTTGGGCACATTTT	ACTGCATCCAGCTTGCTTCT
FADS2_realtime primer	TTCACAAATGAAGCCACAGC	GGACACCCCTCAGAACAAAA
HMGCR_realtime primer	CCATTTTGCCCGAGTTTTAG	CTATCCAGCGACTGTGAGCA
HMGCS1_realtime primer	CGCACAAACCCTTTGAAAT	TGGCCTGGACTTAACATTCC
HMGCS2_realtime primer	GGCTGGAAGTAGGCACTGAG	GTACCACCGTAGCAGGCATT
SOAT1_realtime primer	TTCTATCCCGTGCTCTTCGT	ATTCCAAATCGGCTTTTTCC
Ago2-RIP_LATS1_realtime primer	CTTGCTTTAACCAAATATGAAACA	AGGAACACTCACCAACACGA
COUP-TFII-ChIP_YAP1_realtime primer	GCCAACAAGGATCAGTAGGAA	GTGCAAACAACCCACCTCTC
COUP-TFII-ChIP_miR21#1_realtime primer	GCCAAACGAATCCAGCAG	TAAGGCAGAACCCATCCACT
COUP-TFII-ChIP_miR21#2_realtime primer	GCCTCTAGTCGTGGTTCATC	CGTATTTGCTTTCCTCTTTCC
COUP-TFII&YAP1-ChIP_TGFBR2_realtime primer	CCTCCCATCTACCAAACCTAA	CTGTGCATTCCTAACCTCTGATAC
COUP-TFII&YAP1-ChIP_CD44_realtime primer	CCAGACTCCAGAACCACAAAC	TTTCACTCACTTAGCAGGTTGA
COUP-TFII&YAP1-ChIP_CDK6_realtime primer	TCATCCATTTAGGGCTTCTG	TCTTGGGTCTCTCCACTTTG
COUP-TFII siRNA#1	GCUUUGGAAGAAUACGUUAtt	UAACGUAUUCUUCCAAAGCac
COUP-TFII siRNA#2	CCUCCUCAGUCAUAGAGCAtt	UGCUCUAUGACUGAGGAGGag
YAP1 siRNA	GGUGAUACUAUCAACCAAATT	UUUGGUUGAUAGUAUCACCTG
