# Supplementary material for: YAP1 overexpression contributes to the development of enzalutamide resistance by induction of cancer stemness and lipid metabolism in prostate cancer
Source: Oncogene. 2021 Mar 4;40(13):2407–21. doi: 10.1038/s41388-021-01718-4 (PMC8016667; doi:10.1038/s41388-021-01718-4)
Supplement: Supplementary file 8 — Supplementary table 5 [file 41388_2021_1718_MOESM8_ESM.xlsx]

## Sheet: 工作表1
Supplementary table 3: Antibody list
Name	Datasheet	company	dilution factor
YAP1 (D8H1X) XP	#14074	cell signaling	1/2000
COUP-TFII	#PP-H7147-00	R&D SYSTEMS	1/2000
COUP-TFII(D16C4)	#6434	Cell signaling	1/2000
GR (D6H2L) XP	#12041	cell signaling	1/2000
LATS1 (C66B5)	#3477	cell signaling	1/2000
Flag-M2	M8823	Merck	1/2000
Ago2	RN003M	MBL
GFP (4B10)	#2955	cell signaling	1/2000
CD9 (C-4)	sc-13118	Santa Cruz	1/2000
TSG101	GTX118736	Genetex	1/2000
SUZ12(D39F6)	#3737	cell signaling	1/2000
AR(N-20)	sc-816	Santa Cruz	1/2000
BMI1 (D20B7)	#6964	cell signaling	1/2000
ZFX (L2886)	#5419	cell signaling	1/2000
GAPDH	600004-1-lg	proteintech	1/5000
b-actin	NB006-501	Novus	1/5000
