# Supplementary material for: YAP1 overexpression contributes to the development of enzalutamide resistance by induction of cancer stemness and lipid metabolism in prostate cancer
Source: Oncogene. 2021 Mar 4;40(13):2407–21. doi: 10.1038/s41388-021-01718-4 (PMC8016667; doi:10.1038/s41388-021-01718-4)
Supplement: Supplementary file 9 — Supplementary table 6 [file 41388_2021_1718_MOESM9_ESM.xlsx]

## Sheet: 工作表1
Supplementary table 4: Public datasets used in this study
Data Source	Dataset information	Reference
GSE52169	gene expression profile in enzalutamide resistance	Glucocorticoid receptor confers resistance to antiandrogens by bypassing androgen receptor blockade. Cell 2013 Dec 5;155(6):1309-22.
GSE51873	gene expression profile in enzalutamide resistance	Glucocorticoid receptor confers resistance to antiandrogens by bypassing androgen receptor blockade. Cell 2013 Dec 5;155(6):1309-22.
GSE45124	AR-ChIP-seq	no
GSE52008	COUP-TFII-ChIP-seq	COUP-TFII regulates human endometrial stromal genes involved in inflammation. Mol Endocrinol 2013 Dec;27(12):2041-54.
GSE61852	YAP1-ChIP-seq	YAP1 Exerts Its Transcriptional Control via TEAD-Mediated Activation of Enhancers. PLoS Genet 2015 Aug;11(8):e1005465.
GSE19713	PCSC signature	Genomic profiling of tumor initiating prostatospheres. BMC Genomics 2010 May 25;11:324.
GSE21034	gene expression profile in PCa specimens (Taylor)	Integrative genomic profiling of human prostate cancer. Cancer Cell 2010 Jul 13;18(1):11-22.
GSE10645	gene expression profile in PCa specimens (Nakagawa)	A tissue biomarker panel predicting systemic progression after PSA recurrence post-definitive prostate cancer therapy. PLoS One 2008;3(5):e2318
GSE33182	COUP-TFII sigature	COUP-TFII inhibits TGF-β-induced growth barrier to promote prostate tumorigenesis. Nature 2013 Jan 10;493(7431):236-40.
GSE7700	YAP1 signature	no
GSE32597	YAP1 signature	no
GSE35004	YAP1 signature	Yes-associated protein up-regulates Jagged-1 and activates the Notch pathway in human hepatocellular carcinoma. Gastroenterology 2013 Jun;144(7):1530-1542.e12.
GSE49406	YAP1 signature	The p130 isoform of angiomotin is required for Yap-mediated hepatic epithelial cell proliferation and tumorigenesis. Sci Signal 2013 Sep 3;6(291):ra77.
